# Supplementary material for: Climate change risks pushing one-third of global food production outside the safe climatic space
Source: One Earth. 2021 May 21;4(5):720–9. doi: 10.1016/j.oneear.2021.04.017 (PMC8158176; doi:10.1016/j.oneear.2021.04.017)
Supplement: Data S1. Country level results for food crop production and livestock production area outside safe climatic space [file mmc2.csv]

Data S1	Country level results for food crop production and livestock production area outside Safe Climatic Space.
		Animal production					Food crop production
Country id	Country	Total	RCP2.6 Outside SCS	RCP 2.6 Outside SCS and low resilience	RCP 8.5 Outside SCS	RCP 8.5 Outside SCS and low resilience	Total	RCP2.6 Outside SCS	RCP 2.6 Outside SCS and low resilience	RCP 8.5 Outside SCS	RCP 8.5 Outside SCS and low resilience	Animal production and food crop production remain fully within SCS	tot ->	52
1	Armenia	624451.375	0.00 %	0.00 %	0.00 %	0.00 %	1.00E+12	0.00 %	0.00 %	0.00 %	0.00 %	1
2	Afghanistan	6898113.5	0.74 %	0.74 %	0.00 %	0.00 %	7.29E+12	18.27 %	18.27 %	3.05 %	3.05 %	0
3	Albania	951309.625	0.00 %	0.00 %	0.00 %	0.00 %	2.45E+12	0.00 %	0.00 %	0.00 %	0.00 %	1
4	Algeria	6163630.5	1.51 %	0.97 %	0.09 %	0.03 %	1.39E+13	19.25 %	19.23 %	38.64 %	37.81 %	0
7	Angola	5339044	0.00 %	0.00 %	0.01 %	0.01 %	2.12E+13	0.36 %	0.33 %	0.47 %	0.46 %	0
9	Argentina	57847424	0.06 %	0.00 %	0.00 %	0.00 %	2.79E+14	0.12 %	0.00 %	0.12 %	0.00 %	0
10	Australia	39420804	0.09 %	0.00 %	4.40 %	0.00 %	1.02E+14	11.09 %	0.00 %	31.69 %	0.00 %	0
11	Austria	2395728.5	0.00 %	0.00 %	0.00 %	0.00 %	1.51E+13	0.00 %	0.00 %	0.00 %	0.00 %	1
12	Bahamas	35648.94531	0.00 %	0.00 %	0.00 %	0.00 %	31474241536	0.00 %	0.00 %	0.00 %	0.00 %	1
16	Bangladesh	30808136	0.00 %	0.00 %	81.56 %	79.71 %	1.93E+14	0.00 %	0.00 %	79.57 %	78.64 %	0
18	Bhutan	289247.25	0.00 %	0.00 %	0.00 %	0.00 %	3.68E+11	0.00 %	0.00 %	0.00 %	0.00 %	1
19	Bolivia	13028665	0.03 %	0.00 %	46.57 %	1.38 %	1.44E+13	0.60 %	0.00 %	46.09 %	3.38 %	0
20	Botswana	3053310.5	0.00 %	0.00 %	0.00 %	0.00 %	64062296064	11.20 %	0.12 %	0.89 %	0.00 %	0
21	Brazil	244641280	0.18 %	0.10 %	37.44 %	0.76 %	4.12E+14	0.26 %	0.03 %	17.30 %	0.56 %	0
23	Belize	130422.5625	0.00 %	0.00 %	67.87 %	3.35 %	4.95E+11	0.00 %	0.00 %	100.00 %	5.79 %	0
25	Solomon Islands	0	0.00 %	0.00 %	0.00 %	0.00 %	7.08E+11	0.72 %	0.72 %	68.11 %	43.24 %	0
26	Brunei Darussalam	137431.25	11.42 %	0.00 %	92.84 %	0.00 %	30877016064	73.30 %	0.00 %	100.00 %	0.00 %	0
27	Bulgaria	1329685.25	0.00 %	0.00 %	0.00 %	0.00 %	1.86E+13	0.00 %	0.00 %	0.29 %	0.00 %	0
28	Myanmar	19300472	2.48 %	2.30 %	55.53 %	53.90 %	1.38E+14	3.04 %	2.91 %	77.52 %	76.09 %	0
29	Burundi	1023745.063	0.00 %	0.00 %	0.00 %	0.00 %	4.92E+12	0.00 %	0.00 %	0.00 %	0.00 %	1
30	Antarctica	0	0.00 %	0.00 %	0.00 %	0.00 %	0	0.00 %	0.00 %	0.00 %	0.00 %	0
32	Cameroon	5905987.5	0.07 %	0.07 %	32.62 %	30.71 %	2.34E+13	1.86 %	1.86 %	48.59 %	42.14 %	0
33	Canada	15316200	0.00 %	0.00 %	0.00 %	0.00 %	1.54E+14	1.64 %	0.00 %	5.57 %	0.00 %	0
37	Central African Republic	4899763	0.00 %	0.00 %	21.98 %	19.89 %	3.31E+12	0.00 %	0.00 %	36.31 %	33.50 %	0
38	Sri Lanka	1647718.375	18.07 %	15.06 %	90.29 %	67.95 %	1.88E+13	6.17 %	5.69 %	94.30 %	79.88 %	0
39	Chad	9432552	7.50 %	7.07 %	93.25 %	88.15 %	1.03E+13	3.54 %	3.54 %	98.69 %	98.68 %	0
40	Chile	3430127.5	0.00 %	0.00 %	0.00 %	0.00 %	1.15E+13	0.00 %	0.00 %	10.36 %	0.00 %	0
44	Colombia	32598212	14.84 %	3.07 %	59.51 %	8.30 %	2.16E+13	7.03 %	3.31 %	57.10 %	17.77 %	0
46	Republic of Congo	431894.9375	0.00 %	0.00 %	19.11 %	2.74 %	1.84E+12	0.00 %	0.00 %	21.35 %	3.24 %	0
48	Costa Rica	1657090.25	0.00 %	0.00 %	60.50 %	6.18 %	4.35E+12	0.00 %	0.00 %	88.85 %	24.11 %	0
49	Cuba	6278886	0.00 %	0.00 %	27.08 %	5.11 %	6.46E+12	0.00 %	0.00 %	30.20 %	6.87 %	0
50	Cyprus	181227.9063	0.00 %	0.00 %	0.00 %	0.00 %	1.37E+11	38.85 %	0.00 %	33.75 %	0.00 %	0
52	Azerbaijan	4154268	0.00 %	0.00 %	0.00 %	0.00 %	6.88E+12	0.48 %	0.45 %	57.89 %	32.88 %	0
53	Benin	2561849	0.00 %	0.00 %	99.03 %	99.03 %	1.23E+13	2.51 %	2.51 %	98.38 %	98.38 %	0
54	Denmark	4339237.5	0.00 %	0.00 %	0.00 %	0.00 %	2.24E+13	0.00 %	0.00 %	0.00 %	0.00 %	1
56	Dominican Republic	5360419.5	0.00 %	0.00 %	18.32 %	17.69 %	5.17E+12	1.88 %	1.88 %	35.27 %	35.13 %	0
57	Belarus	5498157.5	0.00 %	0.00 %	0.00 %	0.00 %	2.70E+13	0.00 %	0.00 %	0.00 %	0.00 %	1
58	Ecuador	7606702	0.00 %	0.00 %	1.41 %	0.22 %	1.34E+13	0.04 %	0.02 %	1.49 %	0.44 %	0
59	Egypt	8539321	0.13 %	0.13 %	0.00 %	0.00 %	6.53E+13	0.00 %	0.00 %	0.00 %	0.00 %	1
60	El Salvador	1654636	1.61 %	1.23 %	60.29 %	53.75 %	3.83E+12	0.00 %	0.00 %	63.04 %	56.08 %	0
61	Equatorial Guinea	27031.1582	0.00 %	0.00 %	13.58 %	0.00 %	2.55E+11	0.00 %	0.00 %	5.31 %	0.00 %	0
63	Estonia	347535.9688	0.00 %	0.00 %	0.00 %	0.00 %	2.11E+12	0.00 %	0.00 %	0.00 %	0.00 %	1
65	Falkland Islands	111031.5391	0.00 %	0.00 %	0.00 %	0.00 %	0	0.00 %	0.00 %	0.00 %	0.00 %	0
66	Fiji	567983.5625	0.00 %	0.00 %	1.16 %	0.00 %	5.91E+11	0.00 %	0.00 %	7.35 %	2.13 %	0
67	Finland	1205075.375	0.00 %	0.00 %	0.00 %	0.00 %	5.66E+12	0.00 %	0.00 %	0.00 %	0.00 %	1
68	France	25612334	0.00 %	0.00 %	0.08 %	0.00 %	1.87E+14	0.00 %	0.00 %	0.09 %	0.00 %	0
71	French Southern and Antarctic Lands	0	0.00 %	0.00 %	0.00 %	0.00 %	0	0.00 %	0.00 %	0.00 %	0.00 %	0
72	Djibouti	392980.0938	18.50 %	17.77 %	71.90 %	70.25 %	1374371840	28.20 %	28.20 %	0.00 %	0.00 %	0
73	Georgia	1028637.5	0.00 %	0.00 %	0.00 %	0.00 %	9.49E+11	0.00 %	0.00 %	4.40 %	0.37 %	0
74	Gabon	323547.75	0.00 %	0.00 %	24.19 %	0.00 %	1.07E+12	0.00 %	0.00 %	31.77 %	0.00 %	0
75	The Gambia	629591.875	0.00 %	0.00 %	83.72 %	83.23 %	1.71E+12	0.00 %	0.00 %	88.65 %	88.06 %	0
79	Germany	21275424	0.00 %	0.00 %	0.00 %	0.00 %	1.26E+14	0.01 %	0.00 %	0.00 %	0.00 %	1
80	Bosnia and Herzegovina	950848.625	0.00 %	0.00 %	0.00 %	0.00 %	3.70E+12	0.00 %	0.00 %	0.00 %	0.00 %	1
81	Ghana	3111005.5	17.56 %	15.50 %	96.19 %	61.90 %	3.76E+13	15.98 %	14.72 %	95.90 %	48.01 %	0
84	Greece	3749587.5	0.00 %	0.00 %	0.00 %	0.00 %	1.51E+13	1.07 %	0.00 %	50.08 %	0.16 %	0
85	Greenland	0	0.00 %	0.00 %	0.00 %	0.00 %	0	0.00 %	0.00 %	0.00 %	0.00 %	0
89	Guatemala	4505088	1.86 %	1.64 %	47.99 %	32.66 %	8.89E+12	6.99 %	6.93 %	61.79 %	56.85 %	0
90	Guinea	5382373.5	6.63 %	6.57 %	73.16 %	72.96 %	1.32E+13	0.85 %	0.85 %	62.30 %	61.44 %	0
91	Guyana	356056.2188	1.74 %	0.00 %	95.32 %	0.00 %	2.24E+12	0.89 %	0.00 %	96.78 %	0.00 %	0
93	Haiti	2977880	0.00 %	0.00 %	11.62 %	10.30 %	4.89E+12	0.00 %	0.00 %	18.03 %	15.39 %	0
95	Honduras	3571342	5.50 %	4.86 %	27.26 %	21.37 %	3.54E+12	0.90 %	0.89 %	30.33 %	27.62 %	0
97	Hungary	1926462.25	0.00 %	0.00 %	0.00 %	0.00 %	3.76E+13	0.00 %	0.00 %	0.00 %	0.00 %	1
98	Croatia	917070.875	0.00 %	0.00 %	0.00 %	0.00 %	1.04E+13	0.00 %	0.00 %	0.00 %	0.00 %	1
99	Iceland	0	0.00 %	0.00 %	0.00 %	0.00 %	0	0.00 %	0.00 %	0.00 %	0.00 %	0
100	India	308377536	2.75 %	2.38 %	51.33 %	49.22 %	1.13E+15	4.91 %	4.83 %	57.69 %	56.57 %	0
101	Indonesia	35502632	0.38 %	0.01 %	55.52 %	34.55 %	3.30E+14	0.20 %	0.04 %	76.11 %	58.37 %	0
102	Iran	22058148	1.88 %	1.17 %	0.92 %	0.65 %	3.32E+13	18.42 %	18.41 %	7.33 %	7.15 %	0
103	Iraq	3256579	0.05 %	0.01 %	0.00 %	0.00 %	4.60E+12	0.48 %	0.48 %	0.00 %	0.00 %	1
104	Ireland	7492376	0.00 %	0.00 %	0.00 %	0.00 %	3.41E+12	0.00 %	0.00 %	0.00 %	0.00 %	1
105	Israel	1005557.75	1.56 %	0.00 %	0.00 %	0.00 %	1.17E+12	26.11 %	8.00 %	0.05 %	0.00 %	0
106	Italy	11475717	0.00 %	0.00 %	0.00 %	0.00 %	6.61E+13	1.51 %	0.00 %	10.06 %	0.00 %	0
107	Côte d'Ivoire	2690017.25	0.00 %	0.00 %	93.84 %	86.56 %	1.62E+13	0.00 %	0.00 %	96.88 %	86.36 %	0
108	Kazakhstan	9025779	5.30 %	0.00 %	0.00 %	0.00 %	4.84E+13	19.78 %	0.12 %	45.88 %	1.50 %	0
109	Jamaica	406415.1563	3.89 %	3.12 %	18.98 %	11.67 %	8.05E+11	8.30 %	6.24 %	30.49 %	22.75 %	0
110	Japan	6528435	0.00 %	0.00 %	0.00 %	0.00 %	2.12E+13	1.62 %	0.00 %	0.00 %	0.00 %	1
112	Jordan	598377.125	0.69 %	0.66 %	0.00 %	0.00 %	4.21E+11	11.40 %	11.40 %	22.04 %	22.04 %	0
113	Kyrgyzstan	1253936.75	0.00 %	0.00 %	0.00 %	0.00 %	4.29E+12	0.01 %	0.01 %	0.01 %	0.01 %	0
114	Kenya	24019828	0.69 %	0.65 %	19.43 %	15.56 %	1.94E+13	0.01 %	0.01 %	1.60 %	1.49 %	0
115	Cambodia	4656396	11.52 %	11.50 %	98.63 %	95.09 %	3.96E+13	8.70 %	8.69 %	99.90 %	98.82 %	0
116	Dem. Rep. Korea	1524962	0.00 %	0.00 %	0.00 %	0.00 %	1.83E+13	0.00 %	0.00 %	0.00 %	0.00 %	1
117	Republic of Korea	6851621.5	0.00 %	0.00 %	0.00 %	0.00 %	2.75E+13	0.00 %	0.00 %	0.00 %	0.00 %	1
118	Kuwait	351776.2188	0.00 %	0.00 %	0.00 %	0.00 %	1284867584	0.00 %	0.00 %	0.00 %	0.00 %	1
119	Latvia	554030.5	0.00 %	0.00 %	0.00 %	0.00 %	4.07E+12	0.00 %	0.00 %	0.00 %	0.00 %	1
120	Lao PDR	3172229.5	0.04 %	0.04 %	46.87 %	46.12 %	1.49E+13	0.00 %	0.00 %	62.20 %	61.05 %	0
121	Lebanon	629919.25	0.00 %	0.00 %	0.00 %	0.00 %	1.24E+12	1.66 %	1.66 %	7.31 %	7.31 %	0
122	Lesotho	865262.625	0.00 %	0.00 %	0.00 %	0.00 %	4.54E+11	0.00 %	0.00 %	0.00 %	0.00 %	1
123	Liberia	333821.75	0.31 %	0.31 %	81.80 %	51.20 %	1.90E+12	0.95 %	0.95 %	82.52 %	59.36 %	0
124	Libya	1405477.375	9.70 %	2.32 %	0.00 %	0.00 %	5.94E+11	7.71 %	6.84 %	7.29 %	5.30 %	0
126	Lithuania	1131454.25	0.00 %	0.00 %	0.00 %	0.00 %	8.88E+12	0.00 %	0.00 %	0.00 %	0.00 %	1
129	Madagascar	11131000	0.22 %	0.22 %	19.91 %	18.92 %	2.32E+13	1.11 %	1.11 %	18.33 %	18.14 %	0
130	Malawi	2016309.75	0.00 %	0.00 %	1.83 %	1.82 %	2.12E+13	0.00 %	0.00 %	2.02 %	2.02 %	0
131	Malaysia	4047511.5	0.80 %	0.00 %	76.94 %	0.06 %	1.06E+13	0.88 %	0.00 %	93.00 %	0.43 %	0
133	Mali	13662116	19.06 %	17.23 %	93.70 %	90.68 %	2.06E+13	18.48 %	18.48 %	82.19 %	82.19 %	0
136	Mauritania	3312167.5	52.08 %	30.16 %	67.71 %	43.16 %	1.29E+11	0.19 %	0.19 %	0.00 %	0.00 %	0
138	Mexico	53599632	0.74 %	0.29 %	17.28 %	2.88 %	1.06E+14	2.55 %	1.34 %	26.58 %	10.87 %	0
141	Mongolia	678083.3125	0.00 %	0.00 %	0.00 %	0.00 %	1554472704	0.00 %	0.00 %	0.00 %	0.00 %	1
143	Morocco	7869097.5	0.51 %	0.26 %	0.00 %	0.00 %	2.40E+13	31.75 %	31.57 %	8.86 %	8.73 %	0
144	Mozambique	2845802.75	0.00 %	0.00 %	7.87 %	7.50 %	2.28E+13	0.00 %	0.00 %	9.74 %	9.64 %	0
146	Moldova	770356.75	0.00 %	0.00 %	0.00 %	0.00 %	7.56E+12	0.00 %	0.00 %	0.00 %	0.00 %	1
147	Namibia	2926852	0.62 %	0.00 %	0.00 %	0.00 %	2.81E+11	0.03 %	0.00 %	0.00 %	0.00 %	1
149	Nepal	11203237	0.00 %	0.00 %	21.14 %	21.14 %	2.73E+13	0.00 %	0.00 %	40.20 %	40.20 %	0
150	Netherlands	7739928.5	0.00 %	0.00 %	0.00 %	0.00 %	1.14E+13	0.00 %	0.00 %	0.00 %	0.00 %	1
153	New Caledonia	127752.4141	0.00 %	0.00 %	0.00 %	0.00 %	47895330816	0.00 %	0.00 %	0.00 %	0.00 %	1
154	Macedonia	453049.4063	0.00 %	0.00 %	0.00 %	0.00 %	2.17E+12	0.00 %	0.00 %	14.01 %	14.01 %	0
155	Vanuatu	0	0.00 %	0.00 %	0.00 %	0.00 %	4.15E+11	0.00 %	0.00 %	0.53 %	0.53 %	0
156	New Zealand	11656960	0.00 %	0.00 %	0.00 %	0.00 %	2.97E+12	0.00 %	0.00 %	0.00 %	0.00 %	1
157	Nicaragua	4456295	1.92 %	1.92 %	63.68 %	56.68 %	5.24E+12	0.00 %	0.00 %	60.78 %	57.79 %	0
158	Niger	13304465	11.06 %	10.62 %	95.81 %	91.58 %	9.51E+12	13.76 %	13.76 %	87.33 %	87.21 %	0
159	Nigeria	30961402	4.41 %	4.41 %	80.06 %	78.81 %	1.81E+14	6.60 %	6.57 %	84.81 %	80.76 %	0
162	Norway	224362.1719	0.00 %	0.00 %	0.00 %	0.00 %	2.22E+11	0.00 %	0.00 %	0.00 %	0.00 %	1
165	Pakistan	67717912	0.09 %	0.09 %	19.84 %	19.84 %	1.00E+14	28.29 %	28.29 %	30.36 %	30.36 %	0
166	Panama	2200379.75	0.00 %	0.00 %	78.47 %	2.58 %	1.55E+12	0.00 %	0.00 %	87.84 %	6.84 %	0
167	Czech Republic	2030490.5	0.00 %	0.00 %	0.00 %	0.00 %	2.23E+13	0.00 %	0.00 %	0.00 %	0.00 %	1
168	Papua New Guinea	375154	1.52 %	0.73 %	29.74 %	18.87 %	2.93E+12	6.45 %	5.41 %	64.57 %	49.54 %	0
169	Paraguay	13383153	0.00 %	0.00 %	2.03 %	0.00 %	3.90E+13	0.00 %	0.00 %	0.08 %	0.00 %	0
170	Peru	8735352	0.13 %	0.02 %	6.01 %	0.09 %	2.32E+13	1.35 %	1.05 %	21.72 %	0.74 %	0
171	Philippines	11614729	2.16 %	1.37 %	81.37 %	64.36 %	1.03E+14	1.46 %	1.39 %	88.72 %	86.16 %	0
173	Poland	10357780	0.00 %	0.00 %	0.00 %	0.00 %	8.54E+13	0.00 %	0.00 %	0.00 %	0.00 %	1
174	Portugal	2598269.5	0.00 %	0.00 %	0.00 %	0.00 %	4.67E+12	0.00 %	0.00 %	27.84 %	0.00 %	0
175	Guinea-Bissau	907891.125	0.17 %	0.17 %	96.59 %	88.53 %	1.38E+12	0.00 %	0.00 %	99.17 %	95.72 %	0
176	Timor-Leste	460538.9688	0.10 %	0.00 %	20.53 %	14.77 %	9.13E+11	0.00 %	0.00 %	38.22 %	30.26 %	0
177	Puerto Rico	680292.375	0.00 %	0.00 %	3.71 %	0.00 %	2.50E+11	0.00 %	0.00 %	9.69 %	0.00 %	0
178	Eritrea	2667902.25	4.39 %	4.39 %	46.55 %	46.51 %	7.25E+11	1.28 %	1.27 %	23.51 %	23.51 %	0
179	Qatar	133342.4219	0.00 %	0.00 %	0.00 %	0.00 %	17574909952	0.00 %	0.00 %	0.00 %	0.00 %	1
181	Zimbabwe	5682365.5	0.00 %	0.00 %	0.00 %	0.00 %	4.09E+12	0.84 %	0.84 %	0.14 %	0.12 %	0
183	Romania	6904633	0.00 %	0.00 %	0.00 %	0.00 %	5.48E+13	0.00 %	0.00 %	0.00 %	0.00 %	1
184	Rwanda	1812087.75	0.00 %	0.00 %	0.00 %	0.00 %	9.38E+12	0.00 %	0.00 %	0.00 %	0.00 %	1
185	Russian Federation	26536166	0.62 %	0.19 %	0.00 %	0.00 %	2.39E+14	0.16 %	0.02 %	0.79 %	0.00 %	0
194	Saudi Arabia	3091947	8.93 %	0.02 %	23.57 %	0.12 %	3.07E+12	31.14 %	5.27 %	0.00 %	0.00 %	0
195	Senegal	6080505	5.32 %	5.29 %	79.60 %	78.11 %	9.25E+12	24.02 %	23.92 %	40.69 %	40.59 %	0
197	Sierra Leone	1539338	4.71 %	4.71 %	94.71 %	93.17 %	7.92E+12	0.77 %	0.77 %	98.52 %	98.24 %	0
198	Slovenia	528683.0625	0.00 %	0.00 %	0.00 %	0.00 %	1.41E+12	0.00 %	0.00 %	0.00 %	0.00 %	1
199	Slovakia	710528.375	0.00 %	0.00 %	0.00 %	0.00 %	8.11E+12	0.00 %	0.00 %	0.00 %	0.00 %	1
201	Somalia	6249181.5	2.69 %	2.69 %	65.47 %	65.47 %	8.73E+11	9.13 %	9.13 %	65.76 %	65.61 %	0
202	South Africa	19621818	0.35 %	0.01 %	0.02 %	0.00 %	4.74E+13	5.77 %	2.67 %	5.48 %	0.94 %	0
203	Spain	16235451	0.00 %	0.00 %	0.00 %	0.00 %	6.47E+13	4.60 %	0.00 %	29.29 %	0.00 %	0
205	Western Sahara	37395.5625	0.00 %	0.00 %	0.00 %	0.00 %	1342478720	0.00 %	0.00 %	0.00 %	0.00 %	1
207	Suriname	125591.3594	0.00 %	0.00 %	99.71 %	0.00 %	8.72E+11	0.00 %	0.00 %	100.00 %	0.00 %	0
208	Tajikistan	1991832.25	0.00 %	0.00 %	0.00 %	0.00 %	3.14E+12	11.21 %	11.21 %	5.03 %	5.03 %	0
209	Swaziland	694298.875	0.00 %	0.00 %	0.00 %	0.00 %	5.41E+11	0.00 %	0.00 %	0.00 %	0.00 %	1
210	Sweden	1974950.875	0.00 %	0.00 %	0.00 %	0.00 %	1.04E+13	0.00 %	0.00 %	0.00 %	0.00 %	1
211	Switzerland	1442533.5	0.00 %	0.00 %	0.00 %	0.00 %	1.36E+12	0.00 %	0.00 %	0.00 %	0.00 %	1
212	Syria	2807780	8.53 %	8.31 %	0.02 %	0.02 %	9.19E+12	42.03 %	42.03 %	3.15 %	3.15 %	0
213	Turkmenistan	3334225.75	30.44 %	28.63 %	1.73 %	1.72 %	3.08E+11	3.99 %	3.95 %	8.42 %	8.35 %	0
214	Taiwan	63885.51172	0.00 %	0.00 %	0.00 %	0.00 %	9.20E+12	0.00 %	0.00 %	0.00 %	0.00 %	1
215	Tanzania	21843808	0.00 %	0.00 %	2.73 %	2.29 %	4.20E+13	0.00 %	0.00 %	6.22 %	5.73 %	0
216	Thailand	11758901	1.76 %	1.28 %	85.17 %	66.86 %	1.77E+14	6.48 %	5.34 %	94.41 %	84.21 %	0
217	Togo	1176277.5	8.26 %	8.26 %	83.93 %	83.08 %	6.13E+12	13.68 %	13.68 %	87.21 %	85.30 %	0
220	Trinidad and Tobago	507996.25	0.00 %	0.00 %	73.99 %	1.46 %	4.80E+11	0.00 %	0.00 %	63.57 %	3.22 %	0
221	Oman	637007.3125	17.62 %	0.00 %	58.68 %	0.00 %	61248421888	40.50 %	0.00 %	10.52 %	0.00 %	0
222	Tunisia	2694376	3.39 %	0.19 %	0.00 %	0.00 %	6.04E+12	43.80 %	43.77 %	3.46 %	3.46 %	0
223	Turkey	17348642	0.00 %	0.00 %	0.00 %	0.00 %	1.16E+14	3.21 %	3.03 %	0.93 %	0.61 %	0
225	United Arab Emirates	680467.4375	42.89 %	0.16 %	22.84 %	2.05 %	22708314112	0.41 %	0.41 %	0.00 %	0.00 %	0
226	Uganda	14632962	0.00 %	0.00 %	4.78 %	4.78 %	2.85E+13	0.00 %	0.00 %	9.20 %	9.18 %	0
229	United Kingdom	17764004	0.00 %	0.00 %	0.00 %	0.00 %	6.47E+13	0.00 %	0.00 %	0.00 %	0.00 %	1
230	Ukraine	8849964	0.00 %	0.00 %	0.00 %	0.00 %	1.51E+14	0.08 %	0.08 %	0.00 %	0.00 %	1
231	United States	141446240	0.05 %	0.00 %	0.00 %	0.00 %	1.41E+15	0.05 %	0.00 %	1.69 %	0.00 %	0
233	Burkina Faso	11721959	3.53 %	3.53 %	100.00 %	100.00 %	1.56E+13	6.77 %	6.77 %	90.39 %	90.39 %	0
234	Uruguay	13908591	0.00 %	0.00 %	0.00 %	0.00 %	1.76E+13	0.00 %	0.00 %	0.00 %	0.00 %	1
235	Uzbekistan	8723437	10.55 %	9.59 %	1.06 %	1.06 %	7.47E+12	0.35 %	0.35 %	60.19 %	60.19 %	0
236	Venezuela	17243884	20.34 %	2.08 %	72.34 %	13.56 %	1.23E+13	15.93 %	7.13 %	67.98 %	38.12 %	0
237	Vietnam	15872216	0.27 %	0.26 %	27.19 %	26.43 %	1.77E+14	1.02 %	0.95 %	59.83 %	56.97 %	0
238	Ethiopia	64022388	0.17 %	0.17 %	7.47 %	7.40 %	7.34E+13	0.00 %	0.00 %	1.53 %	1.51 %	0
249	Yemen	3824099.5	8.59 %	8.13 %	17.84 %	16.92 %	1.75E+12	7.67 %	7.67 %	0.45 %	0.45 %	0
250	Democratic Republic of the Congo	3142729.25	0.00 %	0.00 %	27.70 %	23.43 %	2.75E+13	0.00 %	0.00 %	19.25 %	18.44 %	0
251	Zambia	3928903	0.00 %	0.00 %	0.11 %	0.00 %	1.19E+13	0.00 %	0.00 %	1.08 %	0.23 %	0
255	Belgium	4165832	0.00 %	0.00 %	0.00 %	0.00 %	1.15E+13	0.00 %	0.00 %	0.00 %	0.00 %	1
256	Luxembourg	207437.625	0.00 %	0.00 %	0.00 %	0.00 %	3.66E+11	0.00 %	0.00 %	0.00 %	0.00 %	1
272	Serbia	2024710.625	0.00 %	0.00 %	0.00 %	0.00 %	3.06E+13	0.00 %	0.00 %	0.00 %	0.00 %	1
273	Montenegro	124307.7344	0.00 %	0.00 %	0.00 %	0.00 %	1.30E+11	0.00 %	0.00 %	0.00 %	0.00 %	1
276	Sudan	37105832	6.96 %	6.84 %	74.80 %	72.09 %	1.18E+13	10.80 %	10.79 %	70.86 %	70.86 %	0
277	South Sudan	17564532	0.00 %	0.00 %	93.80 %	92.25 %	7.98E+12	5.22 %	5.22 %	81.89 %	81.38 %	0
299	Palestine	183221.7656	0.00 %	0.00 %	0.00 %	0.00 %	289170496	0.00 %	0.00 %	100.00 %	100.00 %	0
351	China	311107040	0.09 %	0.08 %	0.06 %	0.06 %	2.07E+15	0.05 %	0.03 %	0.05 %	0.04 %	0
401	Northern Cyprus	72546.24219	0.00 %	0.00 %	0.00 %	0.00 %	40150024192	52.44 %	0.00 %	0.00 %	0.00 %	1
501	Kosovo	146535.6563	0.00 %	0.00 %	0.00 %	0.00 %	1.60E+12	0.00 %	0.00 %	0.00 %	0.00 %	1
601	Somaliland	1504691.5	4.14 %	4.14 %	14.78 %	14.78 %	26638843904	4.97 %	4.97 %	2.19 %	2.19 %	0
